# Supplementary material for: Impacts of Blended Bombyx mori Silk Fibroin and Recombinant Spider Silk Fibroin Hydrogels on Cell Growth
Source: Polymers (Basel). 2021 Nov 29;13(23):4182. doi: 10.3390/polym13234182 (PMC8659740; doi:10.3390/polym13234182)
Supplement: Supplementary file 1 [file polymers-13-04182-s001.zip]

Archive with 1 entries (1 files):
- polymers-1459567-supplementary.pdf
